# Supplementary material for: Content of Phenolic Acids in the Grain of Selected Polish Triticale Cultivars and Its Products
Source: Molecules. 2021 Jan 21;26(3):562. doi: 10.3390/molecules26030562 (PMC7865965; doi:10.3390/molecules26030562)
Supplement: Supplementary file 1 [file molecules-26-00562-s001.zip]

Archive with 2 entries (2 files):
- Supplementary II.pdf
- Supplementary I.pdf
